# Supplementary material for: Examining partnerships within an international knowledge translation network focused on youth mental health promotion
Source: Health Res Policy Syst. 2020 Mar 4;18:29. doi: 10.1186/s12961-020-0535-x (PMC7057628; doi:10.1186/s12961-020-0535-x)
Supplement: Supplementary file 1 — Additional file 1. Data collected using the PARTNER tool survey and software (PARTNER_data_Apr14_2019_Anonymous). [file 12961_2020_535_MOESM1_ESM.xlsm]

## Sheet: Introduction
	PARTNER TOOL
	Program to Analyze, Record, and Track Networks to Enhance Relationships
Purpose: To allow community collaboratives to measure and monitor relationships among a group of partners in the collaborative over time. Doing so will allow the collaborative to better understand the frequency and quality (e.g. levels of trust, resource exchange, etc.) among partners. By using the tool, you will be able to demonstrate to stakeholders and funders how your collaborative activity h…
Elements of PARTNER:
§ A survey that members of the collaborative will complete (separate file).
§ A set of network scores to compare over time.
§ Network graphs of your collaborative.
§ A technical guide that includes instructions, definitions, technical help, and other resources (separate file).
			Choose From the Options Below:
For Additional Help
See technical guide for more information about how to use the tool, technical help, interpreting the network scores and graphs, and a glossary.
PARTNER can only be used for non-commercial purposes. For commercial applications or additional software development, please contact us at partnertool@visiblenetworklabs.com. Copyright © 2018 Visible Network Labs

## Sheet: Org_Info
Short Name	Job Title	Length of Partnership	Q4/Contributions	Q5	Form 2/Q6	Form 2/Q7	Form 2/Q8	Form 2/Q9		Organizations	Do you have any questions or comments?
2	I am a member of Frayme's leadership team and keenly interested in all its activities, connections and endeavours	36	2,4,5,6,7,9,10	Content Expertise (e.g. youth mental health, integrated youth services…)	1,2,3,4,5,6,7,8,9,10	Knowledge mobilization products and events	4	1,2,4,5,6,8		ACCESS Open Minds	It would be good to repeat survey by asking respondents to offer suggestions for additional partners to add to the list and thereby grow our social network. Great survey. Eager to see results.
4	Bringing the perspectives and expertise of young people with lived experience to discussions of IYS.	22	10,9,7,5,4	Advocacy	10,9,8,7,6,5,4,3,2,1	Increased Knowledge Sharing	3	8,7,6,5,4,2,1		Advisory on Youth Matters	No
1	stay connected to others involved in youth research and clinical operations	24	4,10	Info/Feedback	1,4,5,6,7,8,9,10	Knowledge mobilization products and events	1	4		Alberta Health Services
63	We have an significant interest in system design and delivery of mental health and substance use care to the youth population. The stepped model of care is very appealing. From a tertiary/quaternary perspective, understanding how to best support this community based model is important.	18	2,4,5,10,11	Advocacy	10,1,2,3,4,5,8,9	Increased Knowledge Sharing	1	4		BC Children's Hospital	No
5	interest	60	10	Advocacy	7	Public Awareness	3	2		Canadian Academy of Child and Adolescent Psychiatry	No thanks
6	an interest in addressing mental health challenges in the graduate student population.	8	10,9,7,4,3,2	Network Connections	10,9,8,7,6,5,4,3,2,1	Knowledge mobilization products and events	1	8,7,6,5,4,2,1		Canadian Association for Graduate Studies	no
14	Child and youth mental health is a priority of our association (now Children's Healthcare Canada) We believe that change is only possible when there is collaboration among stakeholders; most organizations lack the capacity to address these major issues on their own.	24	2,7	Network Connections	1,2,4,5,6,10	New Sources of Data	3	1,2,4,5,6,7		Canadian Association of Paediatric Health Centres	Some of the questions were difficult to answer as I don't have knowledge of the other organizations' commitments to FRAYME. Our involvement with FRAYME also includes KT. I think that FRAYME has been successful in building relationships and a robust network. The projects will now begin to take shape and proceed.
16	To share and learn about emerging research on what's working for youth, families and healthcare providers in accessing integrated & stepped care hubs. To learn about the needs of youth around substance use services and treatment resources. To network and meet other potential partners interested in similar topics.	16	2,4,7	Info/Feedback	1,2,4,5,7,9	Increased Knowledge Sharing	4	1,2,4		Canadian Centre on Substance Use and Addiction	None
20										Canadian Mental Health Association Calgary
21	Both Chatham Kent and Sarnia Lambton and both respective general hospitals of each community are heavily invested in Youth MH Transformation initiatives.	18	2,3,4,5,7,9,10	Content Expertise (e.g. youth mental health, integrated youth services…)	1,2,3,4,5,6,7,8,9,10	Improved Health Outcomes	1	2,4		Canadian Mental Health Association Chatham-Kent and Bluewater Health
23	enhancing knowledge mobilization specific to youth mental health services with the ultimate goal of improving youth mental health writ large	18	4,7	Info/Feedback	1,2,3,4,5,9	Increased Knowledge Sharing	1	2,4,5		Canadian Psychological Association
15	It is important that we have effective mechanisms for Knowledge mobilization	24	4,5,6,7	Content Expertise (e.g. youth mental health, integrated youth services…)	1,2,3,4,5,6,7,8,9,10	Increased Knowledge Sharing	5	2,4,6		Carleton University
8	To be able to collaborate with opinion leaders in the field of mental health related to transitional youth. The members of the Frayme network have an excellent reputation for academic productivity as well as good collaborative attitudes	24	10,7,5,4,3	Network Connections	10,9,8,7,6,5,4,3,2,1	Increased Knowledge Sharing	4	6,4,2		Centre for Addiction and Mental Health	A couple of key ratings that are missing are 1. Don't know 2. Not applicable. I have left these two responses as unanswered.
11	I participated in the co-creation of Frayme in order to enhance services to youth.	33	10,9,8,7,6,5,4,3,2,1	Content Expertise (e.g. youth mental health, integrated youth services…)	10,9,8,7,6,5,4,3,2,1	Improved Health Outcomes	1	8,7,6,5,4,3,2,1		Centre for Addiction and Mental Health McCain and YouthCan Impact
12	Evidence Exchange Network (EENet) which is located in the Provincial System Support Program (PSSP) at CAMH, helps create and share evidence to build a better mental health and addictions system in Ontario. EENet also provides knowledge exchange support to system-level initiatives including Youth Wellness Hubs Ontario (YWHO)	12	2,4,5,6,7,9,11	Info/Feedback	1,2,4,5,6	Increased Knowledge Sharing	1	1,2,4		Centre for Addiction and Mental Health Provincial System Support Program
18										Children's Hopsital of Eastern Ontario
17										Choices for Youth
9										Cundill Centre
25	Expand knowledge of the field; research	12	2,5,6,7	Content Expertise (e.g. youth mental health, integrated youth services…)	1,2,5,6	Knowledge mobilization products and events	1	2,4,5		Dalhousie University
71	My research interests alliance with Frayme aims and vision: youth mental health service transformation, stepped care mode, and youth/family engagement in program design and transformation.	8	4,5,6,7,9,10	Method expertise (e.g. implementation science, evaluation…)	4,3,2,1,5,7,8	Knowledge mobilization products and events	3	1,2,4,8		Douglas Mental Health University Institute
27										Eskasoni Community Health Centre
28										Everymind
30										Film Blanc
31	share information, learnings etc., to improve health and wellbeing of Canadian youth.	24	10,9,7,6,5,4,3,2	Content Expertise (e.g. youth mental health, integrated youth services…)	10,9,8,7,6,5,4,3,2,1	Improved Health Outcomes	3	4,3,2,1,5,6,7,8		Foundry
72	We initiated the creation of the network and are responsible for its strategic directions, operations, and impact.	18	2,3,4,5,6,7,8,9,11	Facilitation/Leadership	1,2,3,4,5,6,8,9,10	Increased Knowledge Sharing	4	1,2,3,4,5,6,7,8		Frayme
29	Improve the mental health system for youth	12	10,7,5,4	Content Expertise (e.g. youth mental health, integrated youth services…)	10,9,8,7,6,5,4,3,2,1	Increased Knowledge Sharing	3	7,6,5,4,2,1		Frayme Family Advisory	You will see that the last few questions were left blank - I am not sure I am in a position to comment on what those organizations do/do not do, willingness to participate, level of power etc etc. I really feel those questions would need to be addressed with the organizations directly. I can only speak to my experiences with them, not what their experiences or interest in FRAYME might be.
34	To learn about work done throughout the world on integrated service delivery for children, youth and emerging adults.	12	4,5	Content Expertise (e.g. youth mental health, integrated youth services…)	1,2,3,4,5,6,9	Increased Knowledge Sharing	3	1,4,5,6,8		Government of Newfoundland	I believe that Frayme plays an absolutley pivotal role in advancing integrated service delivery and can do even more great work by linking ISD players to address the growing pains of ISD.
33	We have many motivations for being involved in Frayme. Ultimately, it is about helping advance integrated, stepped care models for young people and ensuring that young people have access to the right service, at the right time, by the right provider in communities across the country and around the world.	40	10,9,7,4,2,1	Facilitation/Leadership	1,2,3,4,5,6,7,8,9,10	Increased Knowledge Sharing	4	4,5,6		Graham Boeckh Foundation	I found this survey extremely long and subjective. I also think it''s important to recognize that organizations are made up of individuals and for questions 13-18 it''s hard to answer for the organization as a whole versus key leads in an organization (for example a university is very different than the key researcher from the university involved). If you are trying to understand relationships an…
36	Request4d from frayme and happy to contribute to collaboration	14	3,4,5,6,7	Content Expertise (e.g. youth mental health, integrated youth services…)	1,2,4,5,6,7,10	Improved Resource Sharing	1	2,4,5,6		headspace National Youth Mental Health Foundation	I needed a dont know option for many of the questions about the organisations I have dealings with. I just answered my best guess.
35										Health Canada - Ministers Office
32	link mental health research funders to knowledge mobilization and dissemination efforts in important field of youth mental health	12	4,7	Network Connections	1,4,5,7,10	Increased Knowledge Sharing	4	1,2,4,8		International Alliance for Mental Health Funders	some of these questions should have had a 'not applicable' option
37	Linking leaders, organizations and partnership to the best innovations in the field	24	2,4,7	Network Connections	1,2,3,5,6,8,9,10	Increased Knowledge Sharing	4	4,6,8		International Initiative for Mental Health Leadership
38	I am very passionate about youth mental health and want to contribute to meaningful initiatives that are based on best practices. Frayme fits the bill. I was delighted to accept the invitation to sit on the Board.	20	4,5,6,7,8,9,10	Facilitation/Leadership	1,2,3,4,5,6,8,9	Increased Knowledge Sharing	3	1,2,3,4,5,6,7,8		Jack.org
39	To network with colleagues internationally, to learn more about youth mental health practices elsewhere, to share knowledge	14	3,4,5,6,7,9	Content Expertise (e.g. youth mental health, integrated youth services…)	2,4,5,6,7,8,9	Increased Knowledge Sharing	1	2,4,5		Jigsaw	No thank you for the opportunity to participate in this survey.
40	Kids Help Phone believes that we can best support young people's mental health and well-being by sharing information and being part of knowledge exchange networks like FRAYME, which allow us all to better collaborate and work together.	12	2,3,4,5,7,9,10	Info/Feedback	1,2,3,4,5,8	Improved Services	1	1,2,4,5,8		Kids Help Phone
41										Lawson Health Research Institute
42										Ludwig Boltzmann Gesellschoft
43										McMaster University
44										Medavie
45	Ensure quality of collaborative processes and outcomes	10	7,6,5,4	Content Expertise (e.g. youth mental health, integrated youth services…)	10,9,8,7,6,5,4,3,2,1	Knowledge mobilization products and events	1	8,7,6,5,4,3,2,1		Memorial University	No
46	To maintain relationships and partnerships in the emerging adult mental health space in Canada, to help leverage important policy and practice work to influence change across Canada, to offer in-kind support to a growing network focused on system reform and integrated services for young people in Canada.	26	10,9,7,5,4,2	In-Kind Resources (e.g., meeting space, staff time)	10,9,8,7,6,5,4,3,2,1	Increased Knowledge Sharing	1	8,7,5,4,2,1		Mental Health Commission of Canada	It is very difficult to answer some of the questions in the later half of the survey. I cant for other organization about their commitment to Frayme, or their openness to collaborate etc.
47										Mental Health Innovation Network
50										mindyourmind
49	Membre of the board; policy maker promoting integrated youth services	12	4,5,7,10	Network Connections	1,2,3,4,5,6,7	Increased Knowledge Sharing	4	1,2,6,7,8		Ministere de la Sante et des Services sociaux	None
51										National Mental Health Services
26	Ensuring connection to best and promising practice to inform policy and planning in child and youth mental health services	12	2,4,7	Network Connections	1,2,3,4,5,6,7,8,9,10	Increased Knowledge Sharing	4	1,2,4,5,6,8		New Brunswick Department of Health	Survey did not allow N/A answers, which limited ability to classify appropriately
75	To connect with other integrated youth service providers across the world to learn best practices, innovative new ideas, etc etc	12	2,6,7,10	Network Connections	1,2,3,4,5,6,7,8,9,10	Knowledge mobilization products and events	4	1,2,4,5,6,7		NorWest Youth Hub - Winnipeg	Some questions were not applicable to us as written, and were skipped.
22	Our organization has an explicit focus on ensuring evidence-informed mental health service delivery for our province's children, youth and families. As the focus of Frayme is to mobilize evidence-informed knowledge re: integrated youth services, we view this as a valuable partnership through which we can gain knowledge, share knowledge and mobilize knowledge.	24	2,3,4,6,7,9	Method expertise (e.g. implementation science, evaluation…)	1,2,4,5,6,7,9	Increased Knowledge Sharing	1	2,5		Ontario Centre of Excellence for Child and Youth Mental Health	RE: the previous several questions, I'm not entirely familiar with the extent to which these organizations do what the question is asking...perhaps an "I don't know" or "I don't have enough information to assess" option would be helpful.
48										Ontario Ministry of Health and Long-Term Care
52	Aside from Orygen's formal partnership with Frame, the main motivation is our shared commitment to KT and implementation science in supporting and extending YMH/IYSs worldwide	15	3,4,5,6,7	Content Expertise (e.g. youth mental health, integrated youth services…)	1,2,4,5,6,7,8,9,10	Increased Knowledge Sharing	3	2,4,6		Orygen and University of Melbourne
73	Learning from others about the emerging approach of Integrated Hubs, and the assocaited lessons of implementation and evidence-informed practice.	8	4,5,6,7	Info/Feedback	1,4,5,10	Increased Knowledge Sharing	4	1,2,3,4,5,6,7,8		Policywise	Some of the rating questions I didn't feel equipped to respond to.. not having an 'i'm not sure' option, may have skewed my answers.
53										Public Health Agency of Canada
54										Royal Bank of Canada
58	To be part of a global network engaged in knowledge sharing about best practices in youth mental health.	12	2,4,5,6,7,9	Content Expertise (e.g. youth mental health, integrated youth services…)	1,2,4,5,6,10	Increased Knowledge Sharing	1	1,3,4,5,6		School Mental Health Assist	Sometimes I wanted to be able to say "I don't know" to some of the questions near the end. It also made me realize how little I know about what is going on with FRAYME and some of it's partners these days. I have some homework to do!
10	To improve services for transition-aged youth	24	3,5,6,7,9,10	Content Expertise (e.g. youth mental health, integrated youth services…)	2,3,4,5,6,7,8,9,10	Improved Services	1	2		Slaight Family Centre for Youth in Transition
59										Stella's Place
56										Substance Abuse and Mental Health Services Administration
24	Knowledge dissemination	5	4,5,6,7,9,10	Content Expertise (e.g. youth mental health, integrated youth services…)	1,2,3,4,5,6,7,8,9,10	Improved Resource Sharing	1	2,4,5,6		Sunlife Chair	Found that many of the questions were opinion based and difficult to answer. It was unclear what was trying to be achieved. Hard to answer for other organizations what their relationship with Frayme is and goals.
60										Te Pou o te Werakaaro Nui
57	Advisor	18	4,6,7	Method expertise (e.g. implementation science, evaluation…)	1,4,5,7,10	Increased Knowledge Sharing	1	2,8		The Hospital for Sick Children
55	The importance of the targeted subject - namely youth and mental health	24	1,2,5,7,8,10	In-Kind Resources (e.g., meeting space, staff time)	1,2,3,5,6,7,8,9	Knowledge mobilization products and events	5	1,2,4,6,8		The Royal Ottawa Mental Health Centre	I must admit I was not very clear of some of the questions - did the best I could. Thx.
3	I am keen to ensure that youth are properly served in terms of their mental health and well-being. I want youth to have a voice. I want them to tell us the kinds of support they need. I want them to have their own space where they feel comfortable obtaining the support they need.	18	2,3,4,5,6,7	Content Expertise (e.g. youth mental health, integrated youth services…)	1,2,3,4,5,6,7,8,9,10	Increased Knowledge Sharing	1	1,2,4,5,6		The University of Auckland	It was hard to answer some of the questions - I needed a 'not sure' option. Some of my connections are not direct connections but connections via close connections with others.
61										Tilia Sweden
65	To gain a better understanding of implementing youth mental health initiatives and to learn from other members of this global network.	18	2,5,6,7	Content Expertise (e.g. youth mental health, integrated youth services…)	2,4,5,6,7,9	Increased Knowledge Sharing	1	1,2,4		University College Dublin	I felt that I was not best placed to respond to some questions when they referred to orgnaisations that I would with rather work in.
62	Networking and championing integrated youth mental health services internationally	15	4,5,6,7,9,10	Content Expertise (e.g. youth mental health, integrated youth services…)	1,4,5,6,9,10	Knowledge mobilization products and events	3	1,2,3,4,5,6,7,8		University of British Columbia
64	I can see the importance of IYS as a key intervention to getting more upstream for mental health and addictions issues as per a public health model and also in improving the quality of services.	12	4,5,6,7,10	Method expertise (e.g. implementation science, evaluation…)	1,2,3,5,7,9,10	Improved Health Outcomes	5	2,4,6		University of Calgary	I was answering more as an individual affiliated with the U of C rather than on behalf of the U of C.
7										University of Cambridge
66	Value of the model and the need for knowledge translation	18	4,5,6,7,9,10	Content Expertise (e.g. youth mental health, integrated youth services…)	1,4,5,7,10	Increased Knowledge Sharing	1	2,3,4,5,6,8		University of Manitoba	no
67	To support the mission of sharing and helping to implement as well as establishing the most effective approaches to supporting youth and young adults with mental illness.	18	4,5,6,7,9,10	Content Expertise (e.g. youth mental health, integrated youth services…)	1,2,3,5,6,7,9,10	Improved Services	1	1,2,4,5,6,7,8		University of Massachusetts Medical School	I look forward to seeing the results of the survey. I hope you share.
68										University of Sydney
69	The aims of FRAYME and the partners involved	36	2,4,5,6,7,9	Content Expertise (e.g. youth mental health, integrated youth services…)	1,2,3,5,7,8,10	Improved Services	1	2,4,6,8		University of Warwick	Would have liked a Dont Know option
70	Also KM Network interested in improving youth mental health	24	2,4,5,6,7,9,10	Method expertise (e.g. implementation science, evaluation…)	1,2,3,4,5,7,8	Improved Services	1	1,2,3,4,5,6		Wisdom2Action
13	To contribute to collective learnings about integrated youth service hub models and continue to inform advancements in the mental health and substance use sector.	18	2,3,4,5,6,7,9	Content Expertise (e.g. youth mental health, integrated youth services…)	4,5,6,7	Public Awareness	3	1,2,5,7		Youth Wellnes Hubs Ontario	How will Frayme be positioning in the coming months to support, monitor and recommend best practices in integrated youth service model outcomes and implementation practice?
74	Wanting to make sure that the work we are doing at the YWC is included in this project.		2,3,4,5,7	Content Expertise (e.g. youth mental health, integrated youth services…)	1,2,4,5,6,7,10	Improved Services	1	4		Youth Wellness Centre - Hamilton	many of the questions did not have an option to note "I don't know". This was pretty frustrating. I have no idea if most of the partners on your list have relationships with Frayme or not yet was not able to express that.
19	We were asked to participate in Frayme to have a youth voice in the development of Frayme.	14	4,5,9,10	Advocacy	1,2,5,7,8	Improved Services	1	2,7,8		YouthNET	I am terribly sorry; I feel that my contribution to this survey was not ideal. Most of the questions, I could not answer from a Frayme perspective. Should you wish to speak with me over the phone, I'd be happy to do so. Thank you.

## Sheet: Data
(head)	(tail)	Relational Question 1 Q11	Relational Question 2 Q12	Q13 - Power Influence	Q14 - Time Commitment	Q15 - Resource Contribution	Q16 - Reliable	Q17 - Mission Congruence	Q18 - Open to Discussion
1	2	4
1	5	3
1	16	5
1	20	5
1	8	4
1	31	3
1	72	4
1	33	4
1	36	3
1	46	4
1	52	5
1	73	5
1	56
1	24	3
1	55
1	3	5
1	64	5
1	19	3
2	4	3	4	4	4	4	4	4	4
2	1	5	4	3	2	2	3	3	3
2	20	4	3	3	2	2	4	3	4
2	21	5	4	3	2	2	4	4	4
2	8	4	2	3	2	3	3	3	3
2	11	4	3	4	4	4	4	4	4
2	12	2	1	3	3	2	3	3	3
2	17	3	2	2	2	2	3	3	2
2	27	5	4	3	3	3	4	4	4
2	31	4	3	4	4	3	3	4	3
2	72	5	4	4	4	4	4	4	4
2	29	4	4	4	4	4	4	4	4
2	33	4	3	4	4	4	4	4	3
2	36	3	2	2	2	2	3	4	2
2	32	2	1	3	3	2	3	3	2
2	39	3	2	2	2	2	3	4	3
2	40	2	3	3	3	2	3	3	3
2	47	1	1	2	1	2	2	2	2
2	50	1	2	2	2	2	3	3	3
2	49	3	3	2	3	2	3	2	3
2	75	2	2	2	2	2	3	3	3
2	52	4	3	4	4	4	3	4	3
2	10	1	1	2	2	2	3	3	3
2	64	4	3	3	2	2	3	3	3
2	69	5	4	3	3	2	4	4	4
2	70	3	3	3	4	3	4	4	4
2	13	5	3	4	4	4	4	4	4
3	2	2	2	3	3	3	4	4	4
3	31	2	2	3	3	4	4	4	4
3	72	1	2	4	4	3	4	4	4
3	37	2	1	4	2	2	3	3	3
3	39	2	2	3	3	3	4	4	4
3	52	4	4	4	4	3	4	4	4
3	60	4	4	4	2	2	4	3	4
3	57	3	2	3	3	3	4	3	3
3	65	3	3	2	2	2	3	2	3
3	71	4	4	2	2	2	3	3	3
4	31	5	3	4	4	4	4	4	4
4	2	4	3	4	4	4	4	4	4
4	16	2	2	3	2	3	3	4	3
4	21	1	2	2	2	2	2	3	2
4	8	5	3	4	3	3	4	4	3
4	11	5	4	4	4	4	4	4	3
4	12	3	2	4	3	3	3	4	2
4	18	3	2	4	3	3	3	3	3
4	9	4	2	3	2	2	3	4	3
4	25	2	2	2	2	2	3	3	3
4	27	2	2	2	2	2	3	4	3
4	72	5	4	4	4	4	4	4	4
4	29	3	4	4	4	4	4	4	3
4	34	1	2	2	2	2	3	3	3
4	33	3	2	4	4	4	4	4	3
4	35	3	2	4	3	3	3	4	2
4	38	4	2	3	3	3	2	3	2
4	40	3	2	3	2	2	3	4	3
4	43	2		2	2	2	3	3	3
4	46	3	2	4	3	3	3	4	3
4	47	2	2	2	2	2	3	4	3
4	50	1	2	2	2	2	3	4	3
4	22	3	3	3	2	3	3	4	2
4	48	1	2	4	2	3	3	3	3
4	53	2	2	4	2	3	3	4	3
4	58	3	2	2	2	2	4	4	4
4	10	3	2	2	2		3	4	3
4	59	2	2	3	2	3	3	4	3
4	57	1	2	3	2	2	3	3	3
4	55	3	2	4	4	4	3	4	3
4	70	3	3	2	3	3	2	4	2
4	13	3	2	4	3	3	3	4	4
4	74	1	2	2	2	2	3	4	3
4	19	2	2	2	3	3	3	4	4
5	1	1	2	1	1	1	2	2	3
6	72	3	2	3	4		4	4	4
6	46		2	3			4	3	4
6	55	2	1	3			4	4	4
6	15	1	1	3			4	3	3
6	25	1	1	3			4	3	3
6	43	1	1	3			4	3	3
6	45	1	1	3			4	3	3
6	62	1	1	3			4	3	3
6	64		1	3			4	3	3
6	66	1	1	3			4	3	3
6	71	1	1	3			4	3	3
6	23
8	15	2	2	2	2		4	3	4
8	11	4	4	4	3		4	4	4
8	12	3	3	4	3		4	4	4
8	9	4	2	3	3		4	4
8	25	4	2	4	3		4	4	4
8	72	3	2	4	4		4	4	4
8	33	2	1	1	1		4	2
8	35	2	1	4	3		4	3
8	43	3	2	3	1		4	3
8	46	2	1	4	3		4	3
8	47	4	1	3	1		4	2
8	48	3	1	4	2		4	3
8	57	4	2	4	3		4	4	4
8	55	4	2	4	4		4	4	4
8	68	2	1	1	1		4
8	69	2	2	1	1		4
8	71	4	2	3	1		4	4
10	2	1	2	2	2
10	8	1	4	3	2
10	11	1	4	2	3
10	12	1	4	2	2
10	9	1	4	2	1
10	48	1	4	3	2
11	13	3	4	3	3	3	3	3	3
11	70	3	3	2	3	2	3	3	3
11	67	2	3	2	3	3	3	2	2
11	62	3	3	3	4	4	4	4	3
11	55	4	3	4	4	4	4	4	4
11	57	1	4	3	3	2	4	2	2
11	59	1	2	2	1	1	2	1	2
11	10	1	3	2	1	1	4	1	3
11	58	1	2	3	2	3	4	3	3
11	73	3	2	3	3	3	3	3	3
11	52	4	3	3	4	4	4	4	4
11	48	1	4	4	2	2	3	2	2
11	22	1	4	3	2	3	3	2	3
11	46	4	3	3	3	3	3	2	3
11	45	4	3	2	3	3	4	2	3
11	38	3	2	3	3	3	4	3	2
11	33	3	4	3	4	4	4	3	4
11	29	2	3	4	4	4	4	4	4
11	72	5	4	4	4	4	4	4	4
11	31	4	4	4	4	4	4	4	4
11	27	1	2	2	2	2	4	3	4
11	9	3	4	2	4	4	4	3	3
11	17	3	2	2	2	2	3	2	4
11	12	3	4	3	3	3	3	3	3
11	8	3	4	4	4	4	4	4	4
11	21	1	4	2	2	2	4	3	4
11	4	3	3	4	4	4	4	4	4
11	2	4	4	4	4	4	4	4	4
12	16
12	9
12	72
12	37
12	46
12	22
12	48
12	53
12	58
12	10
12	55
12	13
13	2	3	4	3			3	3	4
13	1	1	3	3			3		4
13	16	1	2	2			2		3
13	20	1	2	2					3
13	21	1	2	2					3
13	8	4	4	3			3	2	3
13	11	4	4	3			3	3	4
13	12	4	4	3			3	3	4
13	18	1	3	3					3
13	9	1	3	3					3
13	27	1	3	2			3	3	4
13	31	3	3	3			3	3	3
13	72		3	3				4	3
13	29		3	4				3	3
13	34	1	3	3			3		4
13	33	1	4	4			3	3	4
13	36	1	3	3					3
13	37	1	3	3					3
13	38	1	2	2					3
13	39	1	2	3					3
13	40	1	3	3					4
13	46	1	3	3					4
13	50	1	3	3					3
13	22	4	4	3				3	3
13	58	1	3	3			3		3
13	10	1	3	2					3
13	59	1	3	2					3
13	55	1	2	2					3
13	74	1	3	2					3
14	1	1		4			4	4	3
14	63	1		3			4	4	3
14	16	2		3			4	4	3
14	8	1		3			4	4	3
14	18	1		4			4	4	3
14	9	2		3			4	4	3
14	72	3		4			4	4	4
14	22	3		4			4	4	4
14	57	1		4			4	4	3
15	58	2	4	2	2	2	3	3	4
15	72	3	2	4	4	4	4	4	4
16	1	5	4	2	2	2	4	3	3
16	17	2	2	3	3	2	3	3	3
16	31	6	4	4	4	4	4	4	4
16	72	4	3	4	4	4	4	4	4
16	46	4	3	2	3	3	4	3	3
16	50	2	1	2	2	1	3	3	3
16	22	3	3	3	3	3	4	4	3
16	73	3	2	3	2	2	4	4	3
16	70	3	3	3	2	3	3	4	3
19	15	1	2	4			3
19	38	1	2	4			3
19	40	1	3	2			3
19	44	1	4	4			4
19	46	1	4	4			4
19	50	1	4	4			4
19	22	1	3	3			3
19	53	1	2	2			2
19	59	1	2	3			3
19	55	1	2	4			4
19	18	1	4	3			4
19	48	1	3	3			3
21	2	5	4	3	2
21	72	5	4	4	1
22	16	2	3	2		2	3	3	3
22	21	2	2	2		2	3	3	3
22	8	5	4	2		3	3	3	3
22	11	6	4	4		4	3	4	3
22	72	4	2	4		4	3	4	3
22	33	3	2	4		4	3	4	3
22	40	6	4	2		2	3	3	3
22	58	4	3	2		2	3	3	3
22	13	6	4	4		4	3	4	3
22	19	3	2	2		2	3	3	3
23	15	1	2	1	1	1	3	1	4
23	72	4	1	4	4	4	4	4	4
23	53	1	2	2	1	1	2	2	3
24	1	5	4	4		4
24	5	3	2	3		2
24	14	3	2	4		2
24	23	2	2	3		2
24	8	3	2	4		2
24	18	3	2	4		2
24	25	6	4	3		4
24	27	2	2	3		2
24	31	3	3	3		3
24	72	3	2	4		4
24	34	4	3	4		3
24	33	2	1	3		1
24	35	4	1	4		4
24	37	2	1	3		2
24	38	4	3	2		2
24	40	3	3	2		2
24	44	3	4	3		3
24	46	3	3	4		2
24	47	3	3	3		3
24	26	4	3	4		3
24	53	4	3	4		3
24	54	3	4	3		3
24	55	3	3	4		2
24	62	5	4	3		3
24	64	4	2	3		3
25	2	3	2	3	2	2	4	4	4
25	72	1	2	4	4	4	4	4	4
25	70	6	4	3	4	4	4	3	4
26	2	4	4	3		2	4	3	3
26	1	3	2	3		2	4	3	3
26	16	4	3	4		2	4	3	3
26	8	3	2	4		2	4	3	3
26	17	3	2	3		2	4	3	3
26	25	2	3	3		2	4	3	3
26	27	2	2	3		2	4	3	3
26	31	2	2	4		2	4	3	3
26	72	4	3	4		2	4	3	3
26	34	3	2	3		2	4	3	3
26	33		4	3		2	4	3	3
26	36	1	2	3		2	4	3	3
26	35	3	3	3		2	4	3	3
26	39	1	2	3		2	4	3	3
26	40	4	4	4		2	4	3	3
26	44	3	4	3		2	4	3	3
26	46	4	4	4		2	4	3	3
26	49	3	2	3		2	4	3	3
26	73	3	2	3		2	4	3	3
26	53	4	2	4		2	4	3	3
26	55	4	2	4		2	4	3	3
26	19	2	2	3		2	4	3	3
29	72
29	2	1	1	2			3
29	8	2	3	3			3
29	11	2	3	3			3
29	12	2	3	3			3
29	18	1	4	3			3
29	31	1	1	2			3
29	33	1	1	3			3
29	38	1	1	2			3
29	43	1	2	2			3
29	46	1	2	3			3
29	50	1	1	2			3
29	22	2	4	2			3
29	48	1	2	4			1
29	58	1	3	2			3
29	57	1	2	2			3
29	55	1	2	2			3
29	13	2	4	2			3
31	2	4	4	4	4	4	4	4	3
31	1	3	2	2	2	2	3	3	3
31	63	5	4	2	2	2	3	3	4
31	16	3	3	2	2	2	3		3
31	21	2		2	2	2		4
31	8	4	4	2	3	2	3	3
31	17	3	2	2	2	2
31	27	2	2	2	3	3	3	4	4
31	72	5	4	4	4	4	4	4	4
31	34	3	2	2	2	2		3	3
31	33	4	4	3	4	3	4	4	4
31	36	3	2	2	2	3		4	3
31	35	2	3	3	2	2		4	3
31	38	2	2	2	3	3		4	3
31	39	1	2	1	2	2	3	4	3
31	40	3	2	2	2	2	3	3	4
31	45	2	2	1	2	2
31	46	3	2	2	2	2		3	3
31	50	1	1	1	2	2
31	26	3	2	1	2	1
31	22	1	2	1	2	2
31	52	3	2	2	4	3	4	4	4
31	73	3	2	1	2	2		3	3
31	53	2	2	1	2	2
31	54	2	2	2	2	2		3	3
31	58	2	2	1	2	2
31	55	2	2	2	3	3
31	62	4	2	1	2	2			3
31	70	3	2	2	3	2		3
31	13	4	3	4	4	4	4	4	4
32	30	2	1	2	1	1		2	2
32	72	4	2	4	4	4	4	4	4
32	33	4	2	3	3	3	4	3	4
32	37	1	1	2	1	2	2	2	3
32	39	1	1	2	1	2	2	2	3
32	42	2	2	2	1	2	2	2	3
32	52	3	3	3	2	3	3	3	2
33	19	2	1	2	2	2
33	74	2	1	2	2	2
33	13	5	4	4	4	4	4	4	4
33	70	2	1	2	2	2
33	66	2	2	3	2	2
33	64	2	2	3	2	2
33	62	2	2	3	2	2
33	65	2	2	2	2	2
33	55	4	3	3	4	4		3
33	57	3	3	3	3	3		3
33	59	3	3	2	2	2	3	3	3
33	10	2	2	2	2	2
33	58	3	2	3	3	3	3	4	4
33	54	4	4	4	2	3	3	3	4
33	53	3	2	4	2	2	2	3	2
33	73	4	2	2	2	2	2	3	2
33	52	3	2	3	4	4		4
33	48	4	4	4	2	2	3	4	4
33	22	3	4	3	2	3	3	4
33	75	3	2	2	2	2	3	4	4
33	26	4	4	4	2	2	4	4	4
33	49	4	4	4	3	3		4	4
33	46	3	3	3	3	3	2	4	3
33	45	2	2	2	3	3		4
33	44	3	4	3	2	3	4	4	4
33	40	2	2	2	2	2		3
33	39	2	2	2	2	2		3
33	38	3	2	3	3	2	3	3	4
33	37	2	4	3	3	2		3
33	32	5	4	4	3	3	3	4	4
33	35	3	3	4	2	2	3	3	4
33	36	3	2	3	4	3		3
33	34	3	2	3	2	2	3	3	4
33	72	4	4	4	4	4	4	4	4
33	31	4	4	4	4	4	4	4	4
33	30	2	3	2	2	2	3
33	27	3	4	2	3	2	4	4	4
33	25	2	2	2	2	2
33	9	2	2	3	2	2
33	17	3	2	2	2	2		4
33	18	3	4	3	2	2		4
33	12	4	4	4	2	2	3	4	3
33	11	4	4	4	4	4	4	4	4
33	8	5	4	4	4	4	4	4	3
33	21	4	4	2	2	2	4	4	4
33	20	3	2	3	2	2	3	4	3
33	16	2	2	2	2	2	3	4	3
33	63	2	1	2	2	2		3
33	1	3	2	3	2	2	3	4	3
33	2	5	4	4	4	4	3	4	3
34	2	3	2	3	4	4	4	4	4
34	14	4	2	2	2	2	3		3
34	8	3	2	3	4	4	4	4	4
34	17	5	2	3	3	3	4	4	4
34	31	3	2	4	4	4	4	4	4
34	72	3	2	4	4	4	4	4	4
34	33	3	2	4	4	4	4	4	4
34	40	2	2	2	2	2	3	2	3
34	45	3	2	2	2	2	3	2	4
34	46	4	2	3	3	3	4	3	4
34	58	2	2	2	3	3	4	4	4
34	13	3	2	4	4	4	4	4	4
36	2	2	1	2	2	1	4	2	2
36	31	2	2	2	2	1	4	2	2
36	33	1	1	2	2	1	4	2	2
36	39	1	2	2	2	1	4	2	2
36	22	1	1	2	2	1	4	2	2
36	52	2	2	3	3	2	4	2	3
36	68	1	1	1	2	1	4	2	2
37	15	2	1	1	1	1			2
37	8	4	4	4	3	2	3	3	4
37	72	3	4	4	4	4	4	4	4
37	53	4	4	4	3	2	3	3	4
38	8	3	2	2	3	3	3	1	3
38	11	3	2	2	3	3	3	2	3
38	31	2	2	3	3	3	3	4	3
38	72	4	3	4	4	4	3	4	4
38	33	2	2	3	4	3	3	4	3
38	40	3	3	1	1	1	3	2	2
38	44	3	2	2	2	2	3	2	2
38	46	3	3	2	2	2	3	2	2
38	54	4	3	2	2	2	3	2	2
38	58	4	3	2	2	2	3	2	2
38	59	3	2	2	2	2	3	3	3
38	24	3	3	2	2	2	3	2	2
38	13	3	2	3	3	3	3	4	4
39	31	2	2	4	3	2	4	4	4
39	72	2	2	4	4	4	4	4	4
39	33	2	2	4	2	2	4	4	4
39	65	5	4	3	2	2	4	4	4
40	2
40	1
40	63
40	20
40	21
40	23
40	15
40	8
40	11
40	18
40	17
40	25
40	27
40	31
40	72
40	34
40	33
40	36
40	35
40	38
40	41
40	43
40	45
40	46
40	50
40	51
40	26
40	22
40	48
40	73
40	53
40	54
40	58
40	10
40	57
40	62
40	64
40	66
40	70
40	71
40	13
40	19
45	2	3	2	3	3	2	4	4	4
45	1	2	2	2	1	1	4	2	2
45	23	2	2	2	1	1	4	2	2
45	17	3	2	3	1	2	4	4	4
45	25	3	2	2	2	2	4	2	3
45	31	3	3	4	4	4	4	4	4
45	34	5	4	2	1	1	4	3	3
45	40	3	2	3	2	2	4	4	4
45	44	5	4	2	1	1	4	4	3
45	46	6	4	3	3	4	4	4	4
45	73	2	3	4	3	3	4	4	4
46	2	2	1	2
46	1	1	2
46	6	1	1	2
46	16	1	4	2
46	20	1	2	2
46	23	1	2	2
46	8	1	2	2
46	12	1	2	2
46	18	2	1	2
46	25	1	1	2
46	31	2	1	2
46	72	3	1
46	34	1	2	1
46	33	2	2	3
46	35	1	2	3
46	37	1	3	1
46	38	2	1	2
46	40	1	1	2
46	50	1		2
46	49	1	1	1
46	26	1	1	1
46	22	2	2	3
46	48	1	1	3
46	52	2	1	1
46	53	1	2	2
46	54	1	1	1
46	59	2	1	2
46	55	1	2	2
46	61	2		1
46	70	1	1	2
46	13	2	1	3
46	45	1	4	1
46	56	1	1	1
46	60	1	1	1
46	62	1	3	1
49	2	2	2	4	3	3	3	4	4
49	31	3	3	4	4	4	4	4	4
49	72	4	2	4	4	4	4	4	4
49	33	3	2	3	3	3	4	4	4
49	36	1	1	3	2	3	1	4	4
49	39	1	1	2	1	1	1	3	3
49	46	1	1	3	3	3	3	3	4
49	26	2	2	2	1	1	1	3	3
52	2	3	2	4	4	4	4	4	4
52	8	3	2	4	4	4	4	4	4
52	31	3	2	4	4	4	4	4
52	72	4	2	4	4	4	4	4	4
52	36	5	3	3	2	2	3	4	2
52	32	2	2	3	2	2	3	2	3
52	39	2	2	3	2	2	3	4	3
52	68	4	4	2	1	1	2	2	2
55	16	1	2	3	2	2	3	3	3
55	23	1	2	2	2	1	3	3	2
55	15	1	2	2	2	1	3	3	3
55	8	1	2	2	2	1	3	3	2
55	71	1	2	2	3	2	3	3	3
55	72	4	2	4	4	4	3	4	4
55	33	2	2	3	3	2	3	3	3
55	35	1	2	2	2	3	3	3	2
55	38	3	2	2	3	2	3	2	2
55	43	1	2	2	2	2	3	2	2
55	46	1	2	3	2	3	3	3	3
55	53	1	2	2	3	3	3	3	2
55	62	1	2	2	2	2	3	3	2
55	64	1	2	2	2	2	3	3	2
57	1	1	1	2
57	63	1	2	1
57	14	1	2	2
57	16	1	2	2
57	8	1	2	2
57	11	1	4	2
57	12	1	2	2
57	18	1	1	2
57	9	2	2	3
57	72	1	2	4
57	33	1	1	4
57	37	1	1	3
57	38	1	1	2
57	40	1	1	2
57	43	1	1
57	46	1	1	3
57	50	1	1	2
57	22	1	2	2
57	73	1	2	2
57	53	1	2	2
57	58	1	2	2
57	10	1	1	2
57	70	1	2	2
57	71	1	2	1
57	19	1	1	2
58	23	1	1	2	1	2	4	3	2
58	12	4	4	4	3	3	4	4	4
58	18	1	3	2	2	2	3	2	2
58	72	3	2	4	4	4	4	4	3
58	33	2	2	3	3	4	4	4	3
58	37	3	3	4	3	3	4	4	3
58	38	3	4	3	3	3	4	3	4
58	40	2	4	3	2	3	4	4	4
58	43	3	3	4	2	3	4	3	4
58	46	2	3	3	3	3	3	4	2
58	50	1	1	2	2	3	3	3	2
58	22	4	4	3	2	3	3	4	3
58	48	2	2	2	2	2	2	2	2
58	53	3	4	4	2	2	3	4	3
58	59	1	2	2	2	3	3	3	3
58	62	1	4	2	2	2	3	2	2
58	70	1	2	3	2	3	4	4	2
58	13	3	3	4	3	3	4	4	4
58	74	1	1	3	3	3	3	4	3
58	19	1	1	3	3	3	3	3	3
62	2	4	2	4	4	3	2	3	3
62	1	3	3	2	2	2	2	2	3
62	63	5	4	2	3	2	4	3	4
62	8	4	4	3	3	3	4	4	4
62	31	6	4	4	4	4	4	4	4
62	72	5	3	4	4	4	3	4	4
62	33	5	3	4	4	4	4	4	4
62	36	4	2	2	2	2	3	4	2
62	46	4	3	1	2	2	2	2	2
62	13	5	4	4	4	4	4	4	4
63	5	3	2	3	2	1	4	3	4
63	14	3	2	3	2	2	4	3	4
63	18		2	3	3	3	4	3	3
63	25	2	2	3	2	2	4	2	4
63	31	4	4	4	4	4	4	4	4
63	72	3	2	4	4	4	4	4	3
63	40	3	4	2	2	2	4	2	4
63	43	1	2	3	3	2	4	2	4
63	46	2	2	4	3	3	4	3	3
63	22	1	2	4	3	3	4	2	4
63	54	3	3	3	3	3	4	2	4
63	24	2	3	3	2	2	4	3	4
63	57	3	3	2	2	2	4	2	3
63	62	4	3	3	3	2	4	2	4
63	64	2	2	3	3	2	4	2	4
63	66	2	2	2	2	2	4	2	4
64	16	3	2	2	2	1	3	3	3
64	1	5	3	2	3	1	3	4	4
64	20	4	3	2	3	2	3	3	4
64	8	4	4	3	4	2	3	4	3
64	72	2	2	4	4	4	3	4	4
64	33	2	4	3	4	3	3	4	3
64	36	2	2	3	4	1	3	4	3
64	40	3	2	2	2	1	3	3	3
64	46	6		3	3	2	3	3	3
64	22	2	2	4	4	3	3	4	4
64	52	2	2	4	4	1	3	4	3
64	73	3	3	2	2	1	2	2	2
64	53	2	2	3	3	1	3	2	2
64	54		2	3	3	1	3	2	2
65	2	2	2	1			4	4
65	72	2	2	1	4		4	4
65	36	3	3	1			4
65	39	5	4	4	2		4	2	4
65	52	3	3	2			4
66	5	2	3	2	1	1		2
66	31	2	3	3	4			4
66	72	3	3	4	4	4		4
66	33	2	2	3	3			4
66	75	3	3	2	2	1		4
67	36	2	2	3	2	2	3	3	2
67	52	2	2	2	2	2	4	3	3
67	56	3	4	4	2	2	4	3	3
67	69	2	2	2	2	2	4	3	2
69	2	4	3	3	4	3	4	3	4
69	72	2	2	4	4	4	4		4
69	33	3	2	4	4	3	4	3	2
69	36	2	3	3	3	2	4	3	2
69	32	2	2	3	2	1	4	2	2
69	39	2	2	3	3	2	4	2	2
69	65	4	3	3	2	2		2
69	67	3	3	3	3	2	4	2	2
70	2	3	2	3	4		3		2
70	14	1	2	2	2		4		3
70	16	3	2	3	3		3		3
70	11	3	2	4	4		4		4
70	18		2	2	2		4
70	25	3	2	1	1		3		2
70	27	3	2	2	2		4		3
70	72	3	2	4	2		4
70	38	1	2		2		3
70	40	1	2	2	2		3
70	46	1	2	3	4		3
70	50	1	2	3	2		3
70	22	1	2	2	2		3
70	53	1	2	2	2		3
70	19		2	1	2		3
71	2	5		3	3	1	3	3	3
71	8	2		3	3	1	3	2	2
71	72	3		3	3	3	3	3	3
71	13	2		3	3	1	3	3	3
72	2	5	4	4	4	4	3	4	4
72	4	4	4	4	4	4	4	4	4
72	1	3	2	2	2	1	3	2	2
72	63	3	2	2	2	2	3	3	3
72	5	2	2	2	2	1	3	2	1
72	6	2	2	2	2	1	3	2	3
72	14	2	3	2	2	2	3	3	4
72	16	3	3	3	3	3	2	2	2
72	20	2	3	2	2	1	3	3	4
72	21	3	2	2	2	1	3	4	4
72	23	2	2	2	2	1	3	2	2
72	15	3	3	2	3	3	4	3	3
72	8	5	4	4	4	1	3	3	2
72	11	5	4	4	4	4		4	4
72	12	4	4	4	4	4	2	3	4
72	18	4	2	2	2	1	3	2	2
72	17	2	2	2	2	1	3	2	4
72	9	4	3	4	4	4	4	3	4
72	25	4	2	2	2	1	3	2	2
72	27	3	2	2	2	1	3	4	4
72	28	2	2	1	1	1	3	2	2
72	30	3	3	3	3	2	3	3	4
72	31	5	4	4	4	4	2	4	3
72	29	4	4	4	4	4	4	4	4
72	34	3	3	3	3	1	3	4	4
72	33	4	4	4	4	4	4	4	4
72	36	2	2	3	2	1	3	4	3
72	35	3	3	3	4	1	4	3	4
72	32	4	2	2	2	1	3	3	3
72	37	3	4	3	3	2	4	3	3
72	38	4	3	3	4	3	4	3	3
72	39	2	2	2	2	1	3	4	3
72	40	3	3	3	3	1	4	3	4
72	41	2	2	2	2	1	3	4	3
72	42	2	2	2	2	1	3	2	3
72	43	2	2	2	2	1	3	2	3
72	44	3	3	4	4	4	4	3	4
72	45	2	4	3	3	3	3	4	3
72	46	3	4	4	3	2	2	4	3
72	47	2	2	2	2	1	3	2	2
72	50	2	2	2	2	1	3	3	3
72	49	3	4	3	3	2	3	3	3
72	51	2	2	2	2	1	3	2	2
72	26	3	4	4	4	2	4	4	4
72	75	2	2	2	2	1	3	4	3
72	22	4	3	3	3	3	4	3	3
72	48	3	4	4	3	1	3	3	2
72	52	4	4	4	4	3	3	4	3
72	73	4	3	3	3	1	3	4	4
72	53	3	2	3	2	1	3	2	3
72	54	3	3	4	4	4	4	3	3
72	58	4	3	3	3	1	3	3	4
72	10	2	2	2	2	1	3	2	2
72	59	3	3	3	2	1	3	4	2
72	56	2	2	2	2	1	3	2	3
72	24	3	2	2	2	1	3	2	2
72	60	2	2	2	2	1	3	3	3
72	57	2	2	2	3	3	3	2	2
72	55	6	4	4	4	4	4	3	4
72	3	2	2	2	2	1	3	2	3
72	61	3	3	2	3	2	4	3	4
72	65	2	2	2	2	1	3	2	3
72	62	4	4	3	3	3	4	4	3
72	64	2	2	2	2	1	3	3	4
72	7	2	2	2	2	1	3	3	3
72	66	3	3	3	3	3	3	3	4
72	67	3	3	3	3	3	3	3	4
72	68	2	2	2	2	1	3	2	3
72	69	2	3	2	2	1	3	3	4
72	70	3	4	4	4	4	4	4	4
72	71	4	3	2	3	1	3	2	3
72	13	4	4	4	4	4	4	4	4
72	74	2	2	2	2	1	3	4	3
72	19	2	2	2	2	1	3	3	4
73	2	3	2	3		3	3	3	2
73	1	4	3	2		2	3	2	3
73	16	1	2	3		3	3	2	3
73	20	4	3	2		2	3	2	3
73	8	4	2	3		3	3	2	2
73	12	2	2	2		2	3	2	2
73	31	3	2	3		3	3	2	2
73	72	3	2	4		4	3	3	3
73	33	3	3	3		3	3	2	2
73	36	2	2	2		2	3	2	2
73	39	2	2	2		2	3	2	2
73	46	2	2	2		2	3	2	2
73	26	3	2	2		2	3	2	2
73	52	2	2	2		2	3	2	2
73	53	1	2	2		2	3	2	2
73	54	3	2	3		3	3	2	2
73	58	1	2	2		2	3	2	2
73	64	1	2	2		2	3	2	2
73	13	3	2	3		3	3	2	2
74	72	3	2	4	4	4	4	4	3
74	46	1	2	3	2	2	4	2	3
74	50	1	2	2	2	2	4	2	3
74	48	1	4	3	2	2	4	2	3
74	52	1	2	2	2	2	4	2	3
74	59	1	4	2	2	2	4	2	3
74	13	1	2	2	2	2	4	2	3
75	2	1	2
75	33	1	2
75	36	1	2

## Sheet: Data2
Short Name	Job Title	Length of Partnership	Please indicate what your organization/program/department/ group contributes, or can potentially contribute, to Frayme (choose as many as apply).	Funding	In-Kind Resources (e.g., meeting space, staff time)	Data Resources including data sets, collection and analysis	Info/Feedback	Content Expertise (e.g. youth mental health, integrated youth services…)	Method expertise (e.g. implementation science, evaluation…)	Network Connections	Fiscal Management (e.g. acting as fiscal agent)	Facilitation/Leadership	Advocacy	IT/web resources (e.g. server space, web site development, social media)		What is your organization/program/department/ group’s most important contribution to Frayme?	Question 5 responses...		Outcomes of Frayme's work include (or could potentially include): (choose all that apply).	Knowledge mobilization products and events	Improved Services	Reduction of Health Disparities	Improved Resource Sharing	Increased Knowledge Sharing	New Sources of Data	Public Awareness	Policy, law and/or regulation	Improved Health Outcomes	Improved Communication		Which is Frayme's most important outcome?	Queston 7 responses...		How successful has Frayme been at reaching its goals?	Too early to tell	Not Successful	Somewhat Successful	Successful	Very Successful	Completely Successful		What aspects of collaboration contribute to this success? (Choose all that apply.)	Co-creating solutions/products	Bringing together diverse stakeholders	Meeting regularly	Exchanging info/knowledge	Sharing resources	Informal relationships created	Collective decision-making
2	I am a member of Frayme's leadership team and keenly interested in all its activities, connections and endeavours	36	2,4,5,6,7,9,10	0	1	0	1	1	1	1	0	1	1	0		Content Expertise (e.g. youth mental health, integrated youth services…)	0		1,2,3,4,5,6,7,8,9,10	1	1	1	1	1	1	1	1	1	1		Knowledge mobilization products and events	0		4	0	0	0	1	0	0		1,2,4,5,6,8	1	1	0	1	1	1	0
4	Bringing the perspectives and expertise of young people with lived experience to discussions of IYS.	22	10,9,7,5,4	0	0	0	1	1	0	1	0	1	1	0		Advocacy	0		10,9,8,7,6,5,4,3,2,1	1	1	1	1	1	1	1	1	1	1		Increased Knowledge Sharing	0		3	0	0	1	0	0	0		8,7,6,5,4,2,1	1	1	0	1	1	1	1
1	stay connected to others involved in youth research and clinical operations	24	4,10	0	0	0	1	0	0	0	0	0	1	0		Info/Feedback	0		1,4,5,6,7,8,9,10	1	0	0	1	1	1	1	1	1	1		Knowledge mobilization products and events	0		1	1	0	0	0	0	0		4	0	0	0	1	0	0	0
63	We have an significant interest in system design and delivery of mental health and substance use care to the youth population. The stepped model of care is very appealing. From a tertiary/quaternary perspective, understanding how to best support this community based model is important.	18	2,4,5,10,11	0	1	0	1	1	0	0	0	0	1	1		Advocacy	0		10,1,2,3,4,5,8,9	1	1	1	1	1	0	0	1	1	1		Increased Knowledge Sharing	0		1	1	0	0	0	0	0		4	0	0	0	1	0	0	0
5	interest	60	10	0	0	0	0	0	0	0	0	0	1	0		Advocacy	0		7	0	0	0	0	0	0	1	0	0	0		Public Awareness	0		3	0	0	1	0	0	0		2	0	1	0	0	0	0	0
6	an interest in addressing mental health challenges in the graduate student population.	8	10,9,7,4,3,2	0	1	1	1	0	0	1	0	1	1	0		Network Connections	0		10,9,8,7,6,5,4,3,2,1	1	1	1	1	1	1	1	1	1	1		Knowledge mobilization products and events	0		1	1	0	0	0	0	0		8,7,6,5,4,2,1	1	1	0	1	1	1	1
14	Child and youth mental health is a priority of our association (now Children's Healthcare Canada) We believe that change is only possible when there is collaboration among stakeholders; most organizations lack the capacity to address these major issues on their own.	24	2,7	0	1	0	0	0	0	1	0	0	0	0		Network Connections	0		1,2,4,5,6,10	1	1	0	1	1	1	0	0	0	1		New Sources of Data	0		3	0	0	1	0	0	0		1,2,4,5,6,7	1	1	0	1	1	1	1
16	To share and learn about emerging research on what's working for youth, families and healthcare providers in accessing integrated & stepped care hubs. To learn about the needs of youth around substance use services and treatment resources. To network and meet other potential partners interested in similar topics.	16	2,4,7	0	1	0	1	0	0	1	0	0	0	0		Info/Feedback	0		1,2,4,5,7,9	1	1	0	1	1	0	1	0	1	0		Increased Knowledge Sharing	0		4	0	0	0	1	0	0		1,2,4	1	1	0	1	0	0	0
20				0	0	0	0	0	0	0	0	0	0	0			0			0	0	0	0	0	0	0	0	0	0			0			0	0	0	0	0	0			0	0	0	0	0	0	0
21	Both Chatham Kent and Sarnia Lambton and both respective general hospitals of each community are heavily invested in Youth MH Transformation initiatives.	18	2,3,4,5,7,9,10	0	1	1	1	1	0	1	0	1	1	0		Content Expertise (e.g. youth mental health, integrated youth services…)	0		1,2,3,4,5,6,7,8,9,10	1	1	1	1	1	1	1	1	1	1		Improved Health Outcomes	0		1	1	0	0	0	0	0		2,4	0	1	0	1	0	0	0
23	enhancing knowledge mobilization specific to youth mental health services with the ultimate goal of improving youth mental health writ large	18	4,7	0	0	0	1	0	0	1	0	0	0	0		Info/Feedback	0		1,2,3,4,5,9	1	1	1	1	1	0	0	0	1	0		Increased Knowledge Sharing	0		1	1	0	0	0	0	0		2,4,5	0	1	0	1	1	0	0
15	It is important that we have effective mechanisms for Knowledge mobilization	24	4,5,6,7	0	0	0	1	1	1	1	0	0	0	0		Content Expertise (e.g. youth mental health, integrated youth services…)	0		1,2,3,4,5,6,7,8,9,10	1	1	1	1	1	1	1	1	1	1		Increased Knowledge Sharing	0		5	0	0	0	0	1	0		2,4,6	0	1	0	1	0	1	0
8	To be able to collaborate with opinion leaders in the field of mental health related to transitional youth. The members of the Frayme network have an excellent reputation for academic productivity as well as good collaborative attitudes	24	10,7,5,4,3	0	0	1	1	1	0	1	0	0	1	0		Network Connections	0		10,9,8,7,6,5,4,3,2,1	1	1	1	1	1	1	1	1	1	1		Increased Knowledge Sharing	0		4	0	0	0	1	0	0		6,4,2	0	1	0	1	0	1	0
11	I participated in the co-creation of Frayme in order to enhance services to youth.	33	10,9,8,7,6,5,4,3,2,1	1	1	1	1	1	1	1	1	1	1	0		Content Expertise (e.g. youth mental health, integrated youth services…)	0		10,9,8,7,6,5,4,3,2,1	1	1	1	1	1	1	1	1	1	1		Improved Health Outcomes	0		1	1	0	0	0	0	0		8,7,6,5,4,3,2,1	1	1	1	1	1	1	1
12	Evidence Exchange Network (EENet) which is located in the Provincial System Support Program (PSSP) at CAMH, helps create and share evidence to build a better mental health and addictions system in Ontario. EENet also provides knowledge exchange support to system-level initiatives including Youth Wellness Hubs Ontario (YWHO)	12	2,4,5,6,7,9,11	0	1	0	1	1	1	1	0	1	0	1		Info/Feedback	0		1,2,4,5,6	1	1	0	1	1	1	0	0	0	0		Increased Knowledge Sharing	0		1	1	0	0	0	0	0		1,2,4	1	1	0	1	0	0	0
18				0	0	0	0	0	0	0	0	0	0	0			0			0	0	0	0	0	0	0	0	0	0			0			0	0	0	0	0	0			0	0	0	0	0	0	0
17				0	0	0	0	0	0	0	0	0	0	0			0			0	0	0	0	0	0	0	0	0	0			0			0	0	0	0	0	0			0	0	0	0	0	0	0
9				0	0	0	0	0	0	0	0	0	0	0			0			0	0	0	0	0	0	0	0	0	0			0			0	0	0	0	0	0			0	0	0	0	0	0	0
25	Expand knowledge of the field; research	12	2,5,6,7	0	1	0	0	1	1	1	0	0	0	0		Content Expertise (e.g. youth mental health, integrated youth services…)	0		1,2,5,6	1	1	0	0	1	1	0	0	0	0		Knowledge mobilization products and events	0		1	1	0	0	0	0	0		2,4,5	0	1	0	1	1	0	0
71	My research interests alliance with Frayme aims and vision: youth mental health service transformation, stepped care mode, and youth/family engagement in program design and transformation.	8	4,5,6,7,9,10	0	0	0	1	1	1	1	0	1	1	0		Method expertise (e.g. implementation science, evaluation…)	0		4,3,2,1,5,7,8	1	1	1	1	1	0	1	1	0	0		Knowledge mobilization products and events	0		3	0	0	1	0	0	0		1,2,4,8	1	1	0	1	0	0	0
27				0	0	0	0	0	0	0	0	0	0	0			0			0	0	0	0	0	0	0	0	0	0			0			0	0	0	0	0	0			0	0	0	0	0	0	0
28				0	0	0	0	0	0	0	0	0	0	0			0			0	0	0	0	0	0	0	0	0	0			0			0	0	0	0	0	0			0	0	0	0	0	0	0
30				0	0	0	0	0	0	0	0	0	0	0			0			0	0	0	0	0	0	0	0	0	0			0			0	0	0	0	0	0			0	0	0	0	0	0	0
31	share information, learnings etc., to improve health and wellbeing of Canadian youth.	24	10,9,7,6,5,4,3,2	0	1	1	1	1	1	1	0	1	1	0		Content Expertise (e.g. youth mental health, integrated youth services…)	0		10,9,8,7,6,5,4,3,2,1	1	1	1	1	1	1	1	1	1	1		Improved Health Outcomes	0		3	0	0	1	0	0	0		4,3,2,1,5,6,7,8	1	1	1	1	1	1	1
72	We initiated the creation of the network and are responsible for its strategic directions, operations, and impact.	18	2,3,4,5,6,7,8,9,11	0	1	1	1	1	1	1	1	1	0	1		Facilitation/Leadership	0		1,2,3,4,5,6,8,9,10	1	1	1	1	1	1	0	1	1	1		Increased Knowledge Sharing	0		4	0	0	0	1	0	0		1,2,3,4,5,6,7,8	1	1	1	1	1	1	1
29	Improve the mental health system for youth	12	10,7,5,4	0	0	0	1	1	0	1	0	0	1	0		Content Expertise (e.g. youth mental health, integrated youth services…)	0		10,9,8,7,6,5,4,3,2,1	1	1	1	1	1	1	1	1	1	1		Increased Knowledge Sharing	0		3	0	0	1	0	0	0		7,6,5,4,2,1	1	1	0	1	1	1	1
34	To learn about work done throughout the world on integrated service delivery for children, youth and emerging adults.	12	4,5	0	0	0	1	1	0	0	0	0	0	0		Content Expertise (e.g. youth mental health, integrated youth services…)	0		1,2,3,4,5,6,9	1	1	1	1	1	1	0	0	1	0		Increased Knowledge Sharing	0		3	0	0	1	0	0	0		1,4,5,6,8	1	0	0	1	1	1	0
33	We have many motivations for being involved in Frayme. Ultimately, it is about helping advance integrated, stepped care models for young people and ensuring that young people have access to the right service, at the right time, by the right provider in communities across the country and around the world.	40	10,9,7,4,2,1	1	1	0	1	0	0	1	0	1	1	0		Facilitation/Leadership	0		1,2,3,4,5,6,7,8,9,10	1	1	1	1	1	1	1	1	1	1		Increased Knowledge Sharing	0		4	0	0	0	1	0	0		4,5,6	0	0	0	1	1	1	0
36	Request4d from frayme and happy to contribute to collaboration	14	3,4,5,6,7	0	0	1	1	1	1	1	0	0	0	0		Content Expertise (e.g. youth mental health, integrated youth services…)	0		1,2,4,5,6,7,10	1	1	0	1	1	1	1	0	0	1		Improved Resource Sharing	0		1	1	0	0	0	0	0		2,4,5,6	0	1	0	1	1	1	0
35				0	0	0	0	0	0	0	0	0	0	0			0			0	0	0	0	0	0	0	0	0	0			0			0	0	0	0	0	0			0	0	0	0	0	0	0
32	link mental health research funders to knowledge mobilization and dissemination efforts in important field of youth mental health	12	4,7	0	0	0	1	0	0	1	0	0	0	0		Network Connections	0		1,4,5,7,10	1	0	0	1	1	0	1	0	0	1		Increased Knowledge Sharing	0		4	0	0	0	1	0	0		1,2,4,8	1	1	0	1	0	0	0
37	Linking leaders, organizations and partnership to the best innovations in the field	24	2,4,7	0	1	0	1	0	0	1	0	0	0	0		Network Connections	0		1,2,3,5,6,8,9,10	1	1	1	0	1	1	0	1	1	1		Increased Knowledge Sharing	0		4	0	0	0	1	0	0		4,6,8	0	0	0	1	0	1	0
38	I am very passionate about youth mental health and want to contribute to meaningful initiatives that are based on best practices. Frayme fits the bill. I was delighted to accept the invitation to sit on the Board.	20	4,5,6,7,8,9,10	0	0	0	1	1	1	1	1	1	1	0		Facilitation/Leadership	0		1,2,3,4,5,6,8,9	1	1	1	1	1	1	0	1	1	0		Increased Knowledge Sharing	0		3	0	0	1	0	0	0		1,2,3,4,5,6,7,8	1	1	1	1	1	1	1
39	To network with colleagues internationally, to learn more about youth mental health practices elsewhere, to share knowledge	14	3,4,5,6,7,9	0	0	1	1	1	1	1	0	1	0	0		Content Expertise (e.g. youth mental health, integrated youth services…)	0		2,4,5,6,7,8,9	0	1	0	1	1	1	1	1	1	0		Increased Knowledge Sharing	0		1	1	0	0	0	0	0		2,4,5	0	1	0	1	1	0	0
40	Kids Help Phone believes that we can best support young people's mental health and well-being by sharing information and being part of knowledge exchange networks like FRAYME, which allow us all to better collaborate and work together.	12	2,3,4,5,7,9,10	0	1	1	1	1	0	1	0	1	1	0		Info/Feedback	0		1,2,3,4,5,8	1	1	1	1	1	0	0	1	0	0		Improved Services	0		1	1	0	0	0	0	0		1,2,4,5,8	1	1	0	1	1	0	0
41				0	0	0	0	0	0	0	0	0	0	0			0			0	0	0	0	0	0	0	0	0	0			0			0	0	0	0	0	0			0	0	0	0	0	0	0
42				0	0	0	0	0	0	0	0	0	0	0			0			0	0	0	0	0	0	0	0	0	0			0			0	0	0	0	0	0			0	0	0	0	0	0	0
43				0	0	0	0	0	0	0	0	0	0	0			0			0	0	0	0	0	0	0	0	0	0			0			0	0	0	0	0	0			0	0	0	0	0	0	0
44				0	0	0	0	0	0	0	0	0	0	0			0			0	0	0	0	0	0	0	0	0	0			0			0	0	0	0	0	0			0	0	0	0	0	0	0
45	Ensure quality of collaborative processes and outcomes	10	7,6,5,4	0	0	0	1	1	1	1	0	0	0	0		Content Expertise (e.g. youth mental health, integrated youth services…)	0		10,9,8,7,6,5,4,3,2,1	1	1	1	1	1	1	1	1	1	1		Knowledge mobilization products and events	0		1	1	0	0	0	0	0		8,7,6,5,4,3,2,1	1	1	1	1	1	1	1
46	To maintain relationships and partnerships in the emerging adult mental health space in Canada, to help leverage important policy and practice work to influence change across Canada, to offer in-kind support to a growing network focused on system reform and integrated services for young people in Canada.	26	10,9,7,5,4,2	0	1	0	1	1	0	1	0	1	1	0		In-Kind Resources (e.g., meeting space, staff time)	0		10,9,8,7,6,5,4,3,2,1	1	1	1	1	1	1	1	1	1	1		Increased Knowledge Sharing	0		1	1	0	0	0	0	0		8,7,5,4,2,1	1	1	0	1	1	0	1
47				0	0	0	0	0	0	0	0	0	0	0			0			0	0	0	0	0	0	0	0	0	0			0			0	0	0	0	0	0			0	0	0	0	0	0	0
50				0	0	0	0	0	0	0	0	0	0	0			0			0	0	0	0	0	0	0	0	0	0			0			0	0	0	0	0	0			0	0	0	0	0	0	0
49	Membre of the board; policy maker promoting integrated youth services	12	4,5,7,10	0	0	0	1	1	0	1	0	0	1	0		Network Connections	0		1,2,3,4,5,6,7	1	1	1	1	1	1	1	0	0	0		Increased Knowledge Sharing	0		4	0	0	0	1	0	0		1,2,6,7,8	1	1	0	0	0	1	1
51				0	0	0	0	0	0	0	0	0	0	0			0			0	0	0	0	0	0	0	0	0	0			0			0	0	0	0	0	0			0	0	0	0	0	0	0
26	Ensuring connection to best and promising practice to inform policy and planning in child and youth mental health services	12	2,4,7	0	1	0	1	0	0	1	0	0	0	0		Network Connections	0		1,2,3,4,5,6,7,8,9,10	1	1	1	1	1	1	1	1	1	1		Increased Knowledge Sharing	0		4	0	0	0	1	0	0		1,2,4,5,6,8	1	1	0	1	1	1	0
75	To connect with other integrated youth service providers across the world to learn best practices, innovative new ideas, etc etc	12	2,6,7,10	0	1	0	0	0	1	1	0	0	1	0		Network Connections	0		1,2,3,4,5,6,7,8,9,10	1	1	1	1	1	1	1	1	1	1		Knowledge mobilization products and events	0		4	0	0	0	1	0	0		1,2,4,5,6,7	1	1	0	1	1	1	1
22	Our organization has an explicit focus on ensuring evidence-informed mental health service delivery for our province's children, youth and families. As the focus of Frayme is to mobilize evidence-informed knowledge re: integrated youth services, we view this as a valuable partnership through which we can gain knowledge, share knowledge and mobilize knowledge.	24	2,3,4,6,7,9	0	1	1	1	0	1	1	0	1	0	0		Method expertise (e.g. implementation science, evaluation…)	0		1,2,4,5,6,7,9	1	1	0	1	1	1	1	0	1	0		Increased Knowledge Sharing	0		1	1	0	0	0	0	0		2,5	0	1	0	0	1	0	0
48				0	0	0	0	0	0	0	0	0	0	0			0			0	0	0	0	0	0	0	0	0	0			0			0	0	0	0	0	0			0	0	0	0	0	0	0
52	Aside from Orygen's formal partnership with Frame, the main motivation is our shared commitment to KT and implementation science in supporting and extending YMH/IYSs worldwide	15	3,4,5,6,7	0	0	1	1	1	1	1	0	0	0	0		Content Expertise (e.g. youth mental health, integrated youth services…)	0		1,2,4,5,6,7,8,9,10	1	1	0	1	1	1	1	1	1	1		Increased Knowledge Sharing	0		3	0	0	1	0	0	0		2,4,6	0	1	0	1	0	1	0
73	Learning from others about the emerging approach of Integrated Hubs, and the assocaited lessons of implementation and evidence-informed practice.	8	4,5,6,7	0	0	0	1	1	1	1	0	0	0	0		Info/Feedback	0		1,4,5,10	1	0	0	1	1	0	0	0	0	1		Increased Knowledge Sharing	0		4	0	0	0	1	0	0		1,2,3,4,5,6,7,8	1	1	1	1	1	1	1
53				0	0	0	0	0	0	0	0	0	0	0			0			0	0	0	0	0	0	0	0	0	0			0			0	0	0	0	0	0			0	0	0	0	0	0	0
54				0	0	0	0	0	0	0	0	0	0	0			0			0	0	0	0	0	0	0	0	0	0			0			0	0	0	0	0	0			0	0	0	0	0	0	0
58	To be part of a global network engaged in knowledge sharing about best practices in youth mental health.	12	2,4,5,6,7,9	0	1	0	1	1	1	1	0	1	0	0		Content Expertise (e.g. youth mental health, integrated youth services…)	0		1,2,4,5,6,10	1	1	0	1	1	1	0	0	0	1		Increased Knowledge Sharing	0		1	1	0	0	0	0	0		1,3,4,5,6	1	0	1	1	1	1	0
10	To improve services for transition-aged youth	24	3,5,6,7,9,10	0	0	1	0	1	1	1	0	1	1	0		Content Expertise (e.g. youth mental health, integrated youth services…)	0		2,3,4,5,6,7,8,9,10	0	1	1	1	1	1	1	1	1	1		Improved Services	0		1	1	0	0	0	0	0		2	0	1	0	0	0	0	0
59				0	0	0	0	0	0	0	0	0	0	0			0			0	0	0	0	0	0	0	0	0	0			0			0	0	0	0	0	0			0	0	0	0	0	0	0
56				0	0	0	0	0	0	0	0	0	0	0			0			0	0	0	0	0	0	0	0	0	0			0			0	0	0	0	0	0			0	0	0	0	0	0	0
24	Knowledge dissemination	5	4,5,6,7,9,10	0	0	0	1	1	1	1	0	1	1	0		Content Expertise (e.g. youth mental health, integrated youth services…)	0		1,2,3,4,5,6,7,8,9,10	1	1	1	1	1	1	1	1	1	1		Improved Resource Sharing	0		1	1	0	0	0	0	0		2,4,5,6	0	1	0	1	1	1	0
60				0	0	0	0	0	0	0	0	0	0	0			0			0	0	0	0	0	0	0	0	0	0			0			0	0	0	0	0	0			0	0	0	0	0	0	0
57	Advisor	18	4,6,7	0	0	0	1	0	1	1	0	0	0	0		Method expertise (e.g. implementation science, evaluation…)	0		1,4,5,7,10	1	0	0	1	1	0	1	0	0	1		Increased Knowledge Sharing	0		1	1	0	0	0	0	0		2,8	0	1	0	0	0	0	0
55	The importance of the targeted subject - namely youth and mental health	24	1,2,5,7,8,10	1	1	0	0	1	0	1	1	0	1	0		In-Kind Resources (e.g., meeting space, staff time)	0		1,2,3,5,6,7,8,9	1	1	1	0	1	1	1	1	1	0		Knowledge mobilization products and events	0		5	0	0	0	0	1	0		1,2,4,6,8	1	1	0	1	0	1	0
3	I am keen to ensure that youth are properly served in terms of their mental health and well-being. I want youth to have a voice. I want them to tell us the kinds of support they need. I want them to have their own space where they feel comfortable obtaining the support they need.	18	2,3,4,5,6,7	0	1	1	1	1	1	1	0	0	0	0		Content Expertise (e.g. youth mental health, integrated youth services…)	0		1,2,3,4,5,6,7,8,9,10	1	1	1	1	1	1	1	1	1	1		Increased Knowledge Sharing	0		1	1	0	0	0	0	0		1,2,4,5,6	1	1	0	1	1	1	0
61				0	0	0	0	0	0	0	0	0	0	0			0			0	0	0	0	0	0	0	0	0	0			0			0	0	0	0	0	0			0	0	0	0	0	0	0
65	To gain a better understanding of implementing youth mental health initiatives and to learn from other members of this global network.	18	2,5,6,7	0	1	0	0	1	1	1	0	0	0	0		Content Expertise (e.g. youth mental health, integrated youth services…)	0		2,4,5,6,7,9	0	1	0	1	1	1	1	0	1	0		Increased Knowledge Sharing	0		1	1	0	0	0	0	0		1,2,4	1	1	0	1	0	0	0
62	Networking and championing integrated youth mental health services internationally	15	4,5,6,7,9,10	0	0	0	1	1	1	1	0	1	1	0		Content Expertise (e.g. youth mental health, integrated youth services…)	0		1,4,5,6,9,10	1	0	0	1	1	1	0	0	1	1		Knowledge mobilization products and events	0		3	0	0	1	0	0	0		1,2,3,4,5,6,7,8	1	1	1	1	1	1	1
64	I can see the importance of IYS as a key intervention to getting more upstream for mental health and addictions issues as per a public health model and also in improving the quality of services.	12	4,5,6,7,10	0	0	0	1	1	1	1	0	0	1	0		Method expertise (e.g. implementation science, evaluation…)	0		1,2,3,5,7,9,10	1	1	1	0	1	0	1	0	1	1		Improved Health Outcomes	0		5	0	0	0	0	1	0		2,4,6	0	1	0	1	0	1	0
7				0	0	0	0	0	0	0	0	0	0	0			0			0	0	0	0	0	0	0	0	0	0			0			0	0	0	0	0	0			0	0	0	0	0	0	0
66	Value of the model and the need for knowledge translation	18	4,5,6,7,9,10	0	0	0	1	1	1	1	0	1	1	0		Content Expertise (e.g. youth mental health, integrated youth services…)	0		1,4,5,7,10	1	0	0	1	1	0	1	0	0	1		Increased Knowledge Sharing	0		1	1	0	0	0	0	0		2,3,4,5,6,8	0	1	1	1	1	1	0
67	To support the mission of sharing and helping to implement as well as establishing the most effective approaches to supporting youth and young adults with mental illness.	18	4,5,6,7,9,10	0	0	0	1	1	1	1	0	1	1	0		Content Expertise (e.g. youth mental health, integrated youth services…)	0		1,2,3,5,6,7,9,10	1	1	1	0	1	1	1	0	1	1		Improved Services	0		1	1	0	0	0	0	0		1,2,4,5,6,7,8	1	1	0	1	1	1	1
68				0	0	0	0	0	0	0	0	0	0	0			0			0	0	0	0	0	0	0	0	0	0			0			0	0	0	0	0	0			0	0	0	0	0	0	0
69	The aims of FRAYME and the partners involved	36	2,4,5,6,7,9	0	1	0	1	1	1	1	0	1	0	0		Content Expertise (e.g. youth mental health, integrated youth services…)	0		1,2,3,5,7,8,10	1	1	1	0	1	0	1	1	0	1		Improved Services	0		1	1	0	0	0	0	0		2,4,6,8	0	1	0	1	0	1	0
70	Also KM Network interested in improving youth mental health	24	2,4,5,6,7,9,10	0	1	0	1	1	1	1	0	1	1	0		Method expertise (e.g. implementation science, evaluation…)	0		1,2,3,4,5,7,8	1	1	1	1	1	0	1	1	0	0		Improved Services	0		1	1	0	0	0	0	0		1,2,3,4,5,6	1	1	1	1	1	1	0
13	To contribute to collective learnings about integrated youth service hub models and continue to inform advancements in the mental health and substance use sector.	18	2,3,4,5,6,7,9	0	1	1	1	1	1	1	0	1	0	0		Content Expertise (e.g. youth mental health, integrated youth services…)	0		4,5,6,7	0	0	0	1	1	1	1	0	0	0		Public Awareness	0		3	0	0	1	0	0	0		1,2,5,7	1	1	0	0	1	0	1
74	Wanting to make sure that the work we are doing at the YWC is included in this project.		2,3,4,5,7	0	1	1	1	1	0	1	0	0	0	0		Content Expertise (e.g. youth mental health, integrated youth services…)	0		1,2,4,5,6,7,10	1	1	0	1	1	1	1	0	0	1		Improved Services	0		1	1	0	0	0	0	0		4	0	0	0	1	0	0	0
19	We were asked to participate in Frayme to have a youth voice in the development of Frayme.	14	4,5,9,10	0	0	0	1	1	0	0	0	1	1	0		Advocacy	0		1,2,5,7,8	1	1	0	0	1	0	1	1	0	0		Improved Services	0		1	1	0	0	0	0	0		2,7,8	0	1	0	0	0	0	1
[truncated: 7 more columns]

## Sheet: List
(List of Groups)	Abbreviated Names	Organization's Group			Form 1: Organization Info		Form 2: Outcomes				Form 3: Relations/Connections		Question 19
Default Group	2	IYS site			Question 4	Question 5	Question 6	Question 7	Question 8	Question 9	Question 11 (RQ1)	Question 12 (RQ2)
Practitioner	1	Practitioner			Please indicate what your organization/program/department/ group contributes, or can potentially contribute, to Frayme (choose as many as apply).	What is your organization/program/department/ group’s most important contribution to Frayme?	Outcomes of Frayme's work include (or could potentially include): (choose all that apply).	Which is Frayme's most important outcome?	How successful has Frayme been at reaching its goals?	What aspects of collaboration contribute to this success? (Choose all that apply.)	How frequently does your organization/program/department work with this organization/program/department on issues related to Frayme's goals?	What kinds of activities does your relationship with this organization/program/department entail [note: the responses increase in level of collaboration]?	Do you have any questions or comments?
IYS site	4	Youth
Researcher	3	Researcher			Q4: Answers		Q6: Answers		Q8: Answers	Q9: Answers	Q11 (RQ1): Answers	Q12: (RQ2): Answers	Q19: Answers
Youth	5	Practitioner			Funding	Question 5 responses...	Knowledge mobilization products and events	Queston 7 responses...	Too early to tell	Co-creating solutions/products	Never/We only interact on issues unrelated to Frayme	None.	No responses (open-ended question).
System transformation	6	Researcher			In-Kind Resources (e.g., meeting space, staff time)		Improved Services		Not Successful	Bringing together diverse stakeholders	Once a year or less	Cooperative Activities: involves exchanging information, attending meetings together, and offering resources to partners (Example: Informs other programs of RFA release)
Policy	7	Researcher			Data Resources including data sets, collection and analysis		Reduction of Health Disparities		Somewhat Successful	Meeting regularly	About once a quarter	Coordinated Activities: Include cooperative activities in addition to intentional efforts to enhance each other's capacity for the mutual benefit of programs. (Example: Separate granting programs utilizing shared administrative processes and forms for application review and selection.)
Family	8	System transformation			Info/Feedback		Improved Resource Sharing		Successful	Exchanging info/knowledge	About once a month	Integrated Activities: In addition to cooperative and coordinated activities, this is the act of using commonalities to create a unified center of knowledge and programming that supports work in related content areas. (Example: Developing and utilizing shared priorities for funding effective prevention strategies. Funding pools may be combined.)
Media	9	System transformation			Content Expertise (e.g. youth mental health, integrated youth services…)		Increased Knowledge Sharing		Very Successful	Sharing resources	Every Week
Philanthropy	10	System transformation			Method expertise (e.g. implementation science, evaluation…)		New Sources of Data		Completely Successful	Informal relationships created	Every Day
	11	System transformation			Network Connections		Public Awareness			Collective decision-making
	12	System transformation			Fiscal Management (e.g. acting as fiscal agent)		Policy, law and/or regulation			Having a shared mission, goals
	13	IYS site			Facilitation/Leadership		Improved Health Outcomes
	14	Practitioner			Advocacy		Improved Communication
	15	Researcher			IT/web resources (e.g. server space, web site development, social media)
	16	System transformation
	17	Practitioner
	18	Researcher
	19	Practitioner
	20	Practitioner
	21	Practitioner
	22	System transformation
	23	Practitioner
	24	Researcher
	25	Researcher
	26	Policy
	27	Practitioner
	28	Practitioner
	29	Family
	30	Media
	31	IYS site
	32	Philanthropy
	34	Policy
	35	Policy
	36	Researcher
	37	System transformation
	38	System transformation
	39	IYS site
	40	Practitioner
	41	Researcher
	42	Researcher
	43	Researcher
	44	Philanthropy
	45	Researcher
	46	System transformation
	47	Researcher
	48	Policy
	49	Policy
	50	Practitioner
	51	Policy
	52	System transformation
	53	Policy
	54	Philanthropy
	55	System transformation
	56	Researcher
	57	System transformation
	58	System transformation
	59	IYS site
	60	Practitioner
	61	Practitioner
	62	Researcher
	63	Practitioner
	64	Researcher
	65	Researcher
	66	Researcher
	67	Researcher
	68	Researcher
	69	Researcher
	70	System transformation
	71	Researcher
	72	System transformation
	73	System transformation
	74	IYS site
	75	IYS site
	33	Philanthropy

## Sheet: Main
	Outcomes
	What aspects of collaboration contribute to this success? (Choose all that apply.)
	Answers	No of responses	Percentage
	Bringing together diverse stakeholders	44	0.192
	Co-creating solutions/products	29	0.127
	Collective decision-making	17	0.074
	Exchanging info/knowledge	44	0.192
	Having a shared mission, goals	24	0.105
	Informal relationships created	31	0.135
	Meeting regularly	10	0.044
	Sharing resources	30	0.131

## Sheet: Data management
																										File	Respondent Info	Survey Answers

## Sheet: Network Graphing
To visualize your network, please
choose from the following options:
Show Names	Size of network area
CHOOSE WHICH GROUPS TO SHOW
Show group affiliation with
DISPLAY FREQUENCY OF INTERACTIONS
Include only organizations interacting at least:
DISPLAY STRATEGIC VALUE ORGANIZATIONS
DISPLAY RESOURCES (Choose One)

## Sheet: Network Scores
			Individual Scores
				CENTRALITY/CONNECTIVITY/REDUNDANCY
				Degree Centrality (max 24)	Effective Network Size	Closeness Centrality	Relative Connectivity
			Organization 1	5	4.75	0.62	0.72
			Organization 2	1	1	0.39	0.12
			Organization 3	7	6.31	0.68	1
			Organization 4	0	0	n/a	0
			Organization 5	1	1	0.39	0.12
			Organization 6	0	0	n/a	0
			Organization 7	1	1	0.42	0.14
			Organization 8	0	0	n/a	0
			Organization 9	1	1	0.42	0.16
			Organization 10	2	1	0.48	0.3
			Organization 11	0	0	n/a	0
			Organization 12	1	1	0.42	0.1
			Organization 13	1	1	0.42	0.28
			Organization 14	0	0	n/a	0
			Organization 15	1	1	0.39	0.12
			Organization 16	0	0	n/a	0
			Organization 17	0	0	n/a	0
			Organization 18	0	0	n/a	0
			Organization 19	1	1	0.42	0.14
			Organization 20	7	6.18	0.68	1
			Organization 21	0	0	n/a	0
			Organization 22	0	0	n/a	0
			Organization 23	1	1	0.42	0.28
			Organization 24	0	0	n/a	0
			Organization 25	2	1	0.48	0.3
